# Supplementary material for: HbA1c as a Continuous Marker of Microvascular Vulnerability: Development of a Non-Linear Risk Framework in a Real-World Cohort
Source: Metabolites. 2026 Mar 16;16(3):197. doi: 10.3390/metabo16030197 (PMC13029085; doi:10.3390/metabo16030197)
Supplement: Supplementary file 1 [file metabolites-16-00197-s001.zip]

Archive with 1 entries (1 files):
- metabolites-4177849-supplementary.pdf
